# Supplementary material for: Cohesin-mediated loop extrusion and enhancer-associated factors additively contribute to Sox2 looping with its distal enhancer
Source: Genes Dev. 2026 Jun 1;40(11-12):893–911. doi: 10.1101/gad.353296.125 (PMC13224857; doi:10.1101/gad.353296.125)
Supplement: Supplement 2 [file Supplemental_Table_S1.xlsx]

## Sheet: Allele-nonspecific
Name	Sequence	RE1	RE2
SCR_fwd	GGGAGGTCAGACACCTGATC	DpnII	Csp6I
SCR_rev	CTACGAAACAGGTTCGAGAC	DpnII	Csp6I
Sox2_fwd	AGAGGGTAATTTTAGCCGAT	DpnII	Csp6I
Sox2_rev	TTTCCGTTGATGCTTTCGTC	DpnII	Csp6I

## Sheet: Allele-specific
Name	Sequence	SNP position	Allele 1 trinucleotide	Allele 2 trinucleotide	RE1	RE2
SCR_fwd	GAGACCCCAGGAGAACCTTG				DpnII	Csp6I
SCR_rev	CAAGTAGCCTTTACCCACTG	23	CCG	CTG	DpnII	Csp6I
Sox2_fwd	AGAGGGTAATTTTAGCCGAT				DpnII	Csp6I
Sox2_rev	TTTCCGTTGATGCTTTCGTC	28	TTT	TCT	DpnII	Csp6I
