# Supplementary material for: Cohesin-mediated loop extrusion and enhancer-associated factors additively contribute to Sox2 looping with its distal enhancer
Source: Genes Dev. 2026 Jun 1;40(11-12):893–911. doi: 10.1101/gad.353296.125 (PMC13224857; doi:10.1101/gad.353296.125)
Supplement: Supplement 3 [file Supplemental_Table_S2.xlsx]

## Sheet: RT-qPCR primers
Name	Forward sequence	Reverse sequence
Sox2	GCGGAGTGGAAACTTTTGTCC	CGGGAAGCGTGTACTTATCCTT
SCR	CCTGAGCTCACAAGGCAAAC	CAGCTCAGAGTCTCCGCTTC
S26	CGTCTTCGACGCCTACGTGCT	CGGCCTCTTTACATGGGCTTTGGT

## Sheet: RAD21 ChIP-qPCR primers
Name	Forward sequence	Reverse sequence
SCR peak 1	AGCTCAGGAGAAGTCGCTGC	ACTCAAGGTCAGACGTGCGG
SCR peak 2	CTCAGTCCGCTTTGCCACAC	TCTGCCTGGGTTCCTTGAGC
SCR peak 3	GGGCTGTGCTTGGTTTGGTA	TGGCCCATCCCAGGTTCTTT
Upstream CTCF peak	CCACAGAGGCCAGAAGAGGG	CAGCACGGATATGGAAGCTCA
Downstream CTCF peak 1	GAGGCCATGTGTACGACCCA	CCTGGAGATCTGCCTGCCTC
Downstream CTCF peak 2	AGACAGTGTATGCCCGCAAGT	CCCACTTCACAGCCCAGAGG
