# Supplementary material for: Cohesin-mediated loop extrusion and enhancer-associated factors additively contribute to Sox2 looping with its distal enhancer
Source: Genes Dev. 2026 Jun 1;40(11-12):893–911. doi: 10.1101/gad.353296.125 (PMC13224857; doi:10.1101/gad.353296.125)
Supplement: Supplement 4 [file Supplemental_Table_S3.xlsx]

## Sheet: Sheet1
Name	Sequence
Sanger_Cast_fwd	TTAGAGGGATAGAGATTTTTGTATTG
Sanger_Cast_rev	CAAATAAACTTCAAAATCAACTTACC
Sanger_Cast_nested_fwd	TAGAGGGATAGAGATTTTTGTATTG
Sanger_Cast_nested_rev	TAAAATCCACAAACCCAACTAAC
Sanger_129_fwd	TAGAGGGATAGAGATTTTTGTATTG
Sanger_129_rev	CCCTTAATCACCTTCAACTTAAC
Sanger_129_nested_fwd	AGAGGGATAGAGATTTTTGTATTG
Sanger_129_nested_rev	ATAAAATCCACAAACCCAACTAAC
Myseq_fwd	TTGTAAAGGGTTGTTTTTAGGTTTG
Myseq_rev	AAAAAAAATATCATTTAAATCCCTTCTTC
