# Supplementary material for: Cohesin-mediated loop extrusion and enhancer-associated factors additively contribute to Sox2 looping with its distal enhancer
Source: Genes Dev. 2026 Jun 1;40(11-12):893–911. doi: 10.1101/gad.353296.125 (PMC13224857; doi:10.1101/gad.353296.125)
Supplement: Supplement 5 [file Supplemental_Table_S4.xlsx]

## Sheet: Sheet1
Name	Sequence
KH717_SRR2_fwd1	CACCGAAAAGTTGGGGGAACCGCCG
KH717_SRR2_fwd2	AAACCGGCGGTTCCCCCAACTTTTC
KH888_SRR2_fwd1	CACCGAAAGCGACACATTCTTGCAG
KH888_SRR2_fwd2	AAACCTGCAAGAATGTGTCGCTTTC
